# Supplementary material for: Diarylethene-Based Ionic Liquids: Synthesis and Photo-Driven Solution Properties
Source: Int J Mol Sci. 2023 Feb 9;24(4):3533. doi: 10.3390/ijms24043533 (PMC9960670; doi:10.3390/ijms24043533)
Supplement: Supplementary file 1 [file ijms-24-03533-s001.zip]

Archive with 1 entries (1 files):
- ijms-2158120-supplementary.pdf
